# Supplementary material for: What Is the Relationship between Chronotype and Disordered Eating in Adolescents? The EHDLA Study
Source: Nutrients. 2024 Aug 6;16(16):2576. doi: 10.3390/nu16162576 (PMC11357602; doi:10.3390/nu16162576)
Supplement: Supplementary file 1 [file nutrients-16-02576-s001.zip]

Archive with 1 entries (1 files):
- nutrients-3133098-supplementary.pdf
